# Supplementary material for: A Novel Frameshift Variant and a Partial EHMT1 Microdeletion in Kleefstra Syndrome 1 Patients Resulting in Variable Phenotypic Severity and Literature Review
Source: Genes (Basel). 2025 Apr 29;16(5):521. doi: 10.3390/genes16050521 (PMC12110755; doi:10.3390/genes16050521)
Supplement: Supplementary file 1 [file genes-16-00521-s001.zip]

Archive with 2 entries (2 files):
- Fig S1(supplementary Fig 1).pdf
- genes-3608564-supplementary.pdf
